# Supplementary material for: Unveiling a New 2D Semiconductor: Biphenylene-Based InN
Source: ACS Omega. 2024 Jun 24;9(26):28879–87. doi: 10.1021/acsomega.4c03511 (PMC11223256; doi:10.1021/acsomega.4c03511)
Supplement: Supplementary file 2 — ao4c03511_si_002.cif [file ao4c03511_si_002.cif]

# CIF file created by FINDSYM, version 7.1.3

data_findsym-output
_audit_creation_method FINDSYM

_cell_length_a     6.3399400000
_cell_length_b     10.8119200000
_cell_length_c     20.0000000000
_cell_angle_alpha  90.0000000000
_cell_angle_beta   90.0000000000
_cell_angle_gamma  90.0000000000
_cell_volume       1370.9384816960

_symmetry_space_group_name_H-M "P 1 m 1"
_symmetry_Int_Tables_number 6
_space_group.reference_setting '006:P -2y'
_space_group.transform_Pp_abc a,b,c;0,0,0

loop_
_space_group_symop_id
_space_group_symop_operation_xyz
1 x,y,z
2 x,-y,z

loop_
_atom_site_label
_atom_site_type_symbol
_atom_site_symmetry_multiplicity
_atom_site_Wyckoff_symbol
_atom_site_fract_x
_atom_site_fract_y
_atom_site_fract_z
_atom_site_occupancy
_atom_site_fract_symmform
N1  N    2 c  0.84250  0.33962  0.02594  1.00000 Dx,Dy,Dz 
N2  N    1 b  0.35018  0.50000  0.00456  1.00000 Dx,0,Dz  
N3  N    1 a  0.64950  0.00000 -0.00299  1.00000 Dx,0,Dz  
N4  N    2 c  0.15762  0.83960 -0.02594  1.00000 Dx,Dy,Dz 
In1 In   1 b  0.67446  0.50000  0.01557  1.00000 Dx,0,Dz  
In2 In   2 c  0.17118  0.34288  0.00581  1.00000 Dx,Dy,Dz 
In3 In   2 c  0.82898  0.84300 -0.00555  1.00000 Dx,Dy,Dz 
In4 In   1 a  0.32540  0.00000 -0.01511  1.00000 Dx,0,Dz  

# end of cif
