# Supplementary material for: Unveiling a New 2D Semiconductor: Biphenylene-Based InN
Source: ACS Omega. 2024 Jun 24;9(26):28879–87. doi: 10.1021/acsomega.4c03511 (PMC11223256; doi:10.1021/acsomega.4c03511)
Supplement: Supplementary file 3 — ao4c03511_si_003.cif [file ao4c03511_si_003.cif]

# CIF file created by FINDSYM, version 7.1.3

data_findsym-output
_audit_creation_method FINDSYM

_cell_length_a     11.0281600000
_cell_length_b     20.0000000000
_cell_length_c     6.4667400000
_cell_angle_alpha  90.0000000000
_cell_angle_beta   90.0000000000
_cell_angle_gamma  90.0000000000
_cell_volume       1426.3248679680

_symmetry_space_group_name_H-M "P 21/m 2/m 2/a"
_symmetry_Int_Tables_number 51
_space_group.reference_setting '051:-P 2a 2a'
_space_group.transform_Pp_abc a,b,c;0,0,0

loop_
_space_group_symop_id
_space_group_symop_operation_xyz
1 x,y,z
2 x+1/2,-y,-z
3 -x,y,-z
4 -x+1/2,-y,z
5 -x,-y,-z
6 -x+1/2,y,z
7 x,-y,z
8 x+1/2,y,-z

loop_
_atom_site_label
_atom_site_type_symbol
_atom_site_symmetry_multiplicity
_atom_site_Wyckoff_symbol
_atom_site_fract_x
_atom_site_fract_y
_atom_site_fract_z
_atom_site_occupancy
_atom_site_fract_symmform
N1  N    4 i  0.59356  0.00000  0.33753  1.00000 Dx,0,Dz 
N2  N    2 e  0.25000  0.00000  0.15685  1.00000 0,0,Dz  
In1 In   2 e  0.25000  0.00000  0.83430  1.00000 0,0,Dz  
In2 In   4 i  0.09496  0.00000  0.33489  1.00000 Dx,0,Dz 

# end of cif
